# Supplementary material for: Multi-Modal Sensing for Propulsion Estimation in People Post-Stroke Across Speeds
Source: IEEE Trans Neural Syst Rehabil Eng. Author manuscript; Available in PMC 2025 Jul 20. (PMC12276930; doi:10.1109/TNSRE.2025.3577961)
Supplement: tnsre-3577961-mm [file NIHMS2090147-supplement-tnsre-3577961-mm.zip]

Archive with 99 entries (87 files):
- tnsre-3577961-mm/
- tnsre-3577961-mm/08062025110858_TNSRE3577961SIFinal.docx
- tnsre-3577961-mm/2022_09_21_S01.mat
- tnsre-3577961-mm/generate_metrics_insole_imu_estimation.m
- tnsre-3577961-mm/insole_imu_estimation/
- tnsre-3577961-mm/insole_imu_estimation/data/
- tnsre-3577961-mm/insole_imu_estimation/data/2022_09_21_S01/
- tnsre-3577961-mm/insole_imu_estimation/data/2022_09_21_S01/070/
- tnsre-3577961-mm/insole_imu_estimation/data/2022_09_21_S01/070/cop_left.npy
- tnsre-3577961-mm/insole_imu_estimation/data/2022_09_21_S01/070/cop_right.npy
- tnsre-3577961-mm/insole_imu_estimation/data/2022_09_21_S01/070/imu_left.npy
- tnsre-3577961-mm/insole_imu_estimation/data/2022_09_21_S01/070/imu_right.npy
- tnsre-3577961-mm/insole_imu_estimation/data/2022_09_21_S01/070/insole_imu_left.npy
- tnsre-3577961-mm/insole_imu_estimation/data/2022_09_21_S01/070/insole_imu_right.npy
- tnsre-3577961-mm/insole_imu_estimation/data/2022_09_21_S01/070/insole_left_input.npy
- tnsre-3577961-mm/insole_imu_estimation/data/2022_09_21_S01/070/insole_left_mask.npy
- tnsre-3577961-mm/insole_imu_estimation/data/2022_09_21_S01/070/insole_right_input.npy
- tnsre-3577961-mm/insole_imu_estimation/data/2022_09_21_S01/070/insole_right_mask.npy
- tnsre-3577961-mm/insole_imu_estimation/data/2022_09_21_S01/070/onground_arr_left.npy
- tnsre-3577961-mm/insole_imu_estimation/data/2022_09_21_S01/070/onground_arr_right.npy
- tnsre-3577961-mm/insole_imu_estimation/data/2022_09_21_S01/070/time_left_input.npy
- tnsre-3577961-mm/insole_imu_estimation/data/2022_09_21_S01/070/time_right_input.npy
- tnsre-3577961-mm/insole_imu_estimation/data/2022_09_21_S01/070/treadmill_left_input.npy
- tnsre-3577961-mm/insole_imu_estimation/data/2022_09_21_S01/070/treadmill_right_input.npy
- tnsre-3577961-mm/insole_imu_estimation/data/2022_09_21_S01/080/
- tnsre-3577961-mm/insole_imu_estimation/data/2022_09_21_S01/080/cop_left.npy
- tnsre-3577961-mm/insole_imu_estimation/data/2022_09_21_S01/080/cop_right.npy
- tnsre-3577961-mm/insole_imu_estimation/data/2022_09_21_S01/080/imu_left.npy
- tnsre-3577961-mm/insole_imu_estimation/data/2022_09_21_S01/080/imu_right.npy
- tnsre-3577961-mm/insole_imu_estimation/data/2022_09_21_S01/080/insole_imu_left.npy
- tnsre-3577961-mm/insole_imu_estimation/data/2022_09_21_S01/080/insole_imu_right.npy
- tnsre-3577961-mm/insole_imu_estimation/data/2022_09_21_S01/080/insole_left_input.npy
- tnsre-3577961-mm/insole_imu_estimation/data/2022_09_21_S01/080/insole_left_mask.npy
- tnsre-3577961-mm/insole_imu_estimation/data/2022_09_21_S01/080/insole_right_input.npy
- tnsre-3577961-mm/insole_imu_estimation/data/2022_09_21_S01/080/insole_right_mask.npy
- tnsre-3577961-mm/insole_imu_estimation/data/2022_09_21_S01/080/onground_arr_left.npy
- tnsre-3577961-mm/insole_imu_estimation/data/2022_09_21_S01/080/onground_arr_right.npy
- tnsre-3577961-mm/insole_imu_estimation/data/2022_09_21_S01/080/time_left_input.npy
- tnsre-3577961-mm/insole_imu_estimation/data/2022_09_21_S01/080/time_right_input.npy
- tnsre-3577961-mm/insole_imu_estimation/data/2022_09_21_S01/080/treadmill_left_input.npy
- tnsre-3577961-mm/insole_imu_estimation/data/2022_09_21_S01/080/treadmill_right_input.npy
- tnsre-3577961-mm/insole_imu_estimation/data/2022_09_21_S01/100/
- tnsre-3577961-mm/insole_imu_estimation/data/2022_09_21_S01/100/cop_left.npy
- tnsre-3577961-mm/insole_imu_estimation/data/2022_09_21_S01/100/cop_right.npy
- tnsre-3577961-mm/insole_imu_estimation/data/2022_09_21_S01/100/imu_left.npy
- tnsre-3577961-mm/insole_imu_estimation/data/2022_09_21_S01/100/imu_right.npy
- tnsre-3577961-mm/insole_imu_estimation/data/2022_09_21_S01/100/insole_imu_left.npy
- tnsre-3577961-mm/insole_imu_estimation/data/2022_09_21_S01/100/insole_imu_right.npy
- tnsre-3577961-mm/insole_imu_estimation/data/2022_09_21_S01/100/insole_left_input.npy
- tnsre-3577961-mm/insole_imu_estimation/data/2022_09_21_S01/100/insole_left_mask.npy
- tnsre-3577961-mm/insole_imu_estimation/data/2022_09_21_S01/100/insole_right_input.npy
- tnsre-3577961-mm/insole_imu_estimation/data/2022_09_21_S01/100/insole_right_mask.npy
- tnsre-3577961-mm/insole_imu_estimation/data/2022_09_21_S01/100/onground_arr_left.npy
- tnsre-3577961-mm/insole_imu_estimation/data/2022_09_21_S01/100/onground_arr_right.npy
- tnsre-3577961-mm/insole_imu_estimation/data/2022_09_21_S01/100/time_left_input.npy
- tnsre-3577961-mm/insole_imu_estimation/data/2022_09_21_S01/100/time_right_input.npy
- tnsre-3577961-mm/insole_imu_estimation/data/2022_09_21_S01/100/treadmill_left_input.npy
- tnsre-3577961-mm/insole_imu_estimation/data/2022_09_21_S01/100/treadmill_right_input.npy
- tnsre-3577961-mm/insole_imu_estimation/data/2022_09_21_S01/120/
- tnsre-3577961-mm/insole_imu_estimation/data/2022_09_21_S01/120/cop_left.npy
- tnsre-3577961-mm/insole_imu_estimation/data/2022_09_21_S01/120/cop_right.npy
- tnsre-3577961-mm/insole_imu_estimation/data/2022_09_21_S01/120/imu_left.npy
- tnsre-3577961-mm/insole_imu_estimation/data/2022_09_21_S01/120/imu_right.npy
- tnsre-3577961-mm/insole_imu_estimation/data/2022_09_21_S01/120/insole_imu_left.npy
- tnsre-3577961-mm/insole_imu_estimation/data/2022_09_21_S01/120/insole_imu_right.npy
- tnsre-3577961-mm/insole_imu_estimation/data/2022_09_21_S01/120/insole_left_input.npy
- tnsre-3577961-mm/insole_imu_estimation/data/2022_09_21_S01/120/insole_left_mask.npy
- tnsre-3577961-mm/insole_imu_estimation/data/2022_09_21_S01/120/insole_right_input.npy
- tnsre-3577961-mm/insole_imu_estimation/data/2022_09_21_S01/120/insole_right_mask.npy
- tnsre-3577961-mm/insole_imu_estimation/data/2022_09_21_S01/120/onground_arr_left.npy
- tnsre-3577961-mm/insole_imu_estimation/data/2022_09_21_S01/120/onground_arr_right.npy
- tnsre-3577961-mm/insole_imu_estimation/data/2022_09_21_S01/120/time_left_input.npy
- tnsre-3577961-mm/insole_imu_estimation/data/2022_09_21_S01/120/time_right_input.npy
- tnsre-3577961-mm/insole_imu_estimation/data/2022_09_21_S01/120/treadmill_left_input.npy
- tnsre-3577961-mm/insole_imu_estimation/data/2022_09_21_S01/120/treadmill_right_input.npy
- tnsre-3577961-mm/insole_imu_estimation/insole_imu_estimation/
- tnsre-3577961-mm/insole_imu_estimation/insole_imu_estimation/load_and_process_data.py
- tnsre-3577961-mm/insole_imu_estimation/insole_imu_estimation/main.py
- tnsre-3577961-mm/insole_imu_estimation/insole_imu_estimation/mathutils.py
- tnsre-3577961-mm/insole_imu_estimation/insole_imu_estimation/model.py
- tnsre-3577961-mm/insole_imu_estimation/insole_imu_estimation/models/
- tnsre-3577961-mm/insole_imu_estimation/insole_imu_estimation/models/2022_09_21_S01/
- tnsre-3577961-mm/insole_imu_estimation/insole_imu_estimation/models/2022_09_21_S01/left_checkpoint_ap_grf.pth
- tnsre-3577961-mm/insole_imu_estimation/insole_imu_estimation/models/2022_09_21_S01/right_checkpoint_ap_grf.pth
- tnsre-3577961-mm/insole_imu_estimation/insole_imu_estimation/preassigned_parms.py
- tnsre-3577961-mm/insole_imu_estimation/insole_imu_estimation/set_params.py
- tnsre-3577961-mm/insole_imu_estimation/insole_imu_estimation/test.py
- tnsre-3577961-mm/insole_imu_estimation/insole_imu_estimation/trainer.py
- tnsre-3577961-mm/insole_imu_estimation/insole_imu_estimation/utils.py
- tnsre-3577961-mm/insole_imu_estimation/model_weights/
- tnsre-3577961-mm/insole_imu_estimation/model_weights/healthy_pretrained_modelweights.pth
- tnsre-3577961-mm/insole_imu_estimation/model_weights/S01_insole_imu_apgrf_left.pth
- tnsre-3577961-mm/insole_imu_estimation/model_weights/S01_insole_imu_apgrf_right.pth
- tnsre-3577961-mm/insole_imu_estimation/model_weights/S01_insole_imu_last50pct_apgrf_left.pth
- tnsre-3577961-mm/insole_imu_estimation/model_weights/S01_insole_imu_last50pct_apgrf_left_postfinetune.pth
- tnsre-3577961-mm/insole_imu_estimation/model_weights/S01_insole_imu_last50pct_apgrf_right.pth
- tnsre-3577961-mm/insole_imu_estimation/model_weights/S01_insole_imu_last50pct_apgrf_right_postfinetune.pth
- tnsre-3577961-mm/Instructions.md
- tnsre-3577961-mm/README.txt
