# Supplementary material for: Multi-Modal Sensing for Propulsion Estimation in People Post-Stroke Across Speeds
Source: IEEE Trans Neural Syst Rehabil Eng. Author manuscript; Available in PMC 2025 Jul 20. (PMC12276930; doi:10.1109/TNSRE.2025.3577961)
Supplement: tnsre-3577961-mm [file NIHMS2090147-supplement-tnsre-3577961-mm.zip › tnsre-3577961-mm/generate_metrics_insole_imu_estimation.m]

%% Generate metrics and calculate errors
% This script takes in the output .mat file from the python script and
% calculates performance metrics for each subject

close all; clear; clc;

%% Select data
% Load the matlab file
[filename, pathname] = uigetfile('*.mat', 'Select the mat file(s) containing model output','MultiSelect','on');

if ~iscell(filename)
    filename = {filename};
end

%% Generate metrics
% initialize struct
results = struct();

% Loop through files
for i_file = 1:numel(filename)
    sub_metric = struct();
    current_file = filename{i_file};

    current_sub = current_file(end-6:end-4); % S##
    disp(['Current subject: ', current_sub]);

    data = load(fullfile(pathname,current_file));
    
    % Format data
    d = format_output(data,current_sub);

    % Find bad strides from data using apgrf
    d.P = add_bad_strides_apgrf(d.P);
    d.NP = add_bad_strides_apgrf(d.NP);
    
    % Remove bad strides
    d.P = remove_bad_strides(d.P);
    d.NP = remove_bad_strides(d.NP);

    % Propulsion metrics
    sub_metric.P = propulsion_metrics(d.P,d.sub_char.bodyweight);
    sub_metric.NP = propulsion_metrics(d.NP,d.sub_char.bodyweight);

    results.(current_sub).metrics = sub_metric; % Save metrics to results struct
    results.(current_sub).data = d; % Save formatted data to results struct    
end

%% Calculate and print error metrics
d = results;
subj_list = fieldnames(d);
side = 'P';

% RMSE across time series data
rmse_list = [];
nrmse_list = [];
r2_list = [];
disp("=========== P Timeseries Results ===========")
for s = 1:numel(subj_list)
    subj = subj_list{s};
    rmse_list(s) = d.(subj).data.(side).test.timeser.rmse;
    nrmse_list(s) = d.(subj).data.(side).test.timeser.nrmse;
    r2_list(s) = d.(subj).data.(side).test.timeser.r2;
    fprintf('%s: \t RMSE: %.2f \t NRMSE: %.2f \t R2: %.2f \n', subj, rmse_list(s), nrmse_list(s), r2_list(s));
end
fprintf('Mean: \t RMSE: %.2f \t NRMSE: %.2f \t R2: %.2f \n', mean(rmse_list), mean(nrmse_list), mean(r2_list));
fprintf('Std Dev: \t RMSE: %.2f \t NRMSE: %.2f \t R2: %.2f \n', std(rmse_list), std(nrmse_list), std(r2_list));

% RMSE across point metrics
metric_list = fieldnames(d.(subj_list{1}).metrics.(side).test.true);

disp(' ')
disp("=========== P Point Metric Results ===========")
% Cycle through metrics
for m = 1:numel(metric_list)
    metric = metric_list{m};
    
    rmse_array = [];
    % Cycle through subjects
    for s = 1:numel(subj_list)
        subj = subj_list{s};
        if strcmp(subj, 'rmse')
            continue;
        end
        d.(subj).metrics.(side).test.rmse.(metric) = ...
                                rmse(d.(subj).metrics.(side).test.est.(metric),...
                                     d.(subj).metrics.(side).test.true.(metric), 'omitnan');
        rmse_array = [rmse_array d.(subj).metrics.(side).test.rmse.(metric)];
        fprintf('%s  %s: \t RMSE: %.4f \n', subj, metric, rmse_array(s));
    end

    % add avg rmse and std dev to overall struct
    d.rmse.(metric).avg = mean(rmse_array);
    d.rmse.(metric).std = std(rmse_array);
    fprintf('%s RMSE- Avg: %2f \t Std Dev: %2f \n', metric, mean(rmse_array), std(rmse_array))
end

% R2 for point metrics data
disp(' ')
disp("=========== P Point Metric R2 Results ===========")
% Cycle through metrics
for m = 1:numel(metric_list)
    metric = metric_list{m};
    
    r2_array = [];
    % Cycle through subjects
    for s = 1:numel(subj_list)
        subj = subj_list{s};
        if strcmp(subj, 'rmse')
            continue;
        end
        d.(subj).metrics.(side).test.r2.(metric) = get_rsquared_nozero_metrics(d.(subj).metrics.(side).test.true.(metric), ...
                                                    d.(subj).metrics.(side).test.est.(metric));
        r2_array = [r2_array d.(subj).metrics.(side).test.r2.(metric)];
        fprintf('%s  %s: \t R2: %.4f \n', subj, metric, r2_array(s));
    end

    % add avg rmse and std dev to overall struct
    d.rmse.(metric).avg = mean(r2_array);
    d.rmse.(metric).std = std(r2_array);
    fprintf('%s R2- Avg: %2f \t Std Dev: %2f \n', metric, mean(r2_array), std(r2_array))
end


%% Helper Functions

function [formatted_output] = format_output(d,sub)
    metric = 'Fy';
    formatted_output = struct();
    [sides,bw] = get_sub_char(sub);

    % Save subject characteristics
    formatted_output.sub_char.p_side = sides{1};
    formatted_output.sub_char.bodyweight = bw; 
    formatted_output.sub_char.sub = sub;
    
    side_labels = {'P';'NP'}; 
    datasets = {'est';'true'};

    for i_side = 1:numel(side_labels) % Label P/NP
        curr_side = sides{i_side}; % is either L/R
        curr_side_label = side_labels{i_side}; %rename to P/NP
        vgrf_string = strcat('Fz_',curr_side,'_true');
        
        % Add in APGRF time
        switch curr_side
            case 'L'
                test_time = d.time_left_test;
            case 'R'
                test_time = d.time_right_test;
        end
        formatted_output.(curr_side_label).test.time = test_time;
                
        % Add in VGRF 
        formatted_output.(curr_side_label).test.timeser.VGRF = d.(strcat(vgrf_string,'_test'));

        for i_data = 1:numel(datasets) % Add in true or estimated
            curr_data = datasets{i_data};
            data_string = strcat(metric,'_',curr_side,'_',curr_data);

            % Test
            formatted_output.(curr_side_label).test.timeser.(curr_data) = d.(strcat(data_string,'_test'));
            seg_strides_test = segment_strides(formatted_output.(curr_side_label).test.timeser.(curr_data), formatted_output.(curr_side_label).test);
            formatted_output.(curr_side_label).test.seg.(curr_data) = seg_strides_test;
        end

        % Add RMSEs in %bw and NRMSEs in %        
        [test_rmse, test_nrmse] = get_rmse_nozero(formatted_output.(curr_side_label).test.timeser);
        formatted_output.(curr_side_label).test.timeser.rmse = test_rmse/(bw*9.81)*100;
        formatted_output.(curr_side_label).test.timeser.nrmse = test_nrmse;

        % Add R2s        
        formatted_output.(curr_side_label).test.timeser.r2 = get_rsquared_nozero(formatted_output.(curr_side_label).test.timeser);
    end
end

function [sides,bw] = get_sub_char(sub)
    switch sub
        case 'S01'
            p_side = 'L';
            np_side = 'R';
            bw = 81.3;
        otherwise
            disp('SUBJECT NOT IN LIST. USING DEFAULT VALUES.')
            p_side = 'L';
            np_side = 'R';  
            bw = 100;
    end
   
   if strcmp(p_side,'R')
        disp([sub ' is RIGHT PARETIC'])
   else
       disp([sub ' is LEFT PARETIC'])  
   end

   sides = {p_side;np_side};
end

function [HS_1, HS_2] = get_HS(vgrf)
   %based off VGRF
    vgrf(vgrf<25) = 0; % First threshold to account for numerical errors

   [HS, HSidx] = findpeaks(-vgrf,MinPeakProminence=300, MinPeakHeight=-200);
   HS_1 = HSidx(1:end-1);
   HS_2 = HSidx(2:end)-1; % Shifting end index over by 1 to avoid large jumps in time vector (next HS, skips swing)

end

function [strides_struct] = get_strides(data,t, HS_1, HS_2)
    strides_struct = struct();
    n_pts = 1001; % for normalizing to same length
    n_strides = numel(HS_1);
    
    % get length of longest stride (for unnormalized data)
    max_len = max(HS_2 - HS_1) + 1; % + 1 is to fix indexes
    
    % Initialize arrays
    strides = zeros(max_len,n_strides);
    stride_times = zeros(max_len,n_strides);
    strides_norm = zeros(n_pts,n_strides);
    stride_times_raw = zeros(max_len,n_strides);

    % Loop through HS
    for i_hs = 1:n_strides
        d_temp = data(HS_1(i_hs):HS_2(i_hs));
        t_temp = t(HS_1(i_hs):HS_2(i_hs)) - t(HS_1(i_hs));
        
        % stuff into unnormalized array
        strides(1:numel(d_temp),i_hs) = d_temp';
        stride_times(1:numel(d_temp),i_hs) = t_temp'; 
        stride_times_raw(1:numel(d_temp),i_hs) =  t(HS_1(i_hs):HS_2(i_hs))'; 

        % interp and put into normalized array
        t_interp = linspace(0,t_temp(end),n_pts);
        d_interp = interp1(t_temp,d_temp,t_interp,'pchip');
        strides_norm(:,i_hs) = d_interp';

    end
    
    strides_struct.raw = strides;
    strides_struct.interped = strides_norm;
    strides_struct.stride_times = stride_times;
    strides_struct.stride_times_raw = stride_times_raw;

end

function [d_strides] = segment_strides(data, d_vgrf_time)
    time = d_vgrf_time.time;
    vgrf = d_vgrf_time.timeser.VGRF;
    [HS1, HS2] = get_HS(vgrf);

    d_strides = get_strides(data, time ,HS1, HS2);
    vgrf_strides = get_strides(vgrf,time,HS1, HS2); % inefficient but we roll with it

    d_strides.HS_1 = time(HS1); 
    d_strides.HS_2 = time(HS2); 
    d_strides.VGRF_interp = vgrf_strides.interped;
    d_strides.VGRF_raw = vgrf_strides.raw;

end

function [data] = remove_bad_strides(data)
    
    fields = {'test'};

    [data.test.seg] = recursiveSubstruct_removeStrides(data.test.seg,data.test.seg.bad_strides);
    
    % Stitch together timeseries data
    for i = 1:min(2, numel(fields))
        curr_field = fields{i};
        VGRF_stitch = data.(curr_field).seg.true.VGRF_raw(:);
        est_stitch = data.(curr_field).seg.est.raw(:);
        true_stitch = data.(curr_field).seg.true.raw(:);
        time_stitch = data.(curr_field).seg.true.stride_times_raw(:);
        rem_idx = find(VGRF_stitch==0);
        VGRF_stitch(rem_idx) = []; est_stitch(rem_idx)=[]; true_stitch(rem_idx) = [];
        time_stitch(rem_idx) = [];

        % Re-save
        data.(curr_field).timeser.VGRF = VGRF_stitch; 
        data.(curr_field).timeser.est = est_stitch; 
        data.(curr_field).timeser.true = true_stitch; 
        data.(curr_field).timeser.time_stitched = time_stitch;
    end

end

function [rmse_no_zero, nrmse_no_zero] = get_rmse_nozero(data_timeseries)

zero_inds = find(data_timeseries.VGRF == 0);
est_data = data_timeseries.est;
est_data(zero_inds) = [];
true_data = data_timeseries.true;
true_data(zero_inds) = [];

rmse_no_zero = rmse(est_data, true_data, 'omitnan');
nrmse_no_zero = rmse_no_zero/range(true_data)*100;

end

function rsquared_nozero = get_rsquared_nozero(data_timeseries)

zero_inds = find(data_timeseries.VGRF == 0);
est_data = data_timeseries.est;
est_data(zero_inds) = [];
true_data = data_timeseries.true;
true_data(zero_inds) = [];

mdl = fitlm(est_data, true_data);

rsquared_nozero = mdl.Rsquared.Ordinary;

end

function rsquared_nozero = get_rsquared_nozero_metrics(true_data, est_data)

nan_inds = find(isnan(true_data));
est_data(nan_inds) = [];
true_data(nan_inds) = [];


mdl = fitlm(est_data, true_data);
rsquared_nozero = mdl.Rsquared.Ordinary;

end
function [d] = recursiveSubstruct_removeStrides(d,idx)
    fns = fieldnames(d);
    fns = setdiff(fns,'bad_strides');
    for i_fn = 1:numel(fns)
        temp = d.(fns{i_fn});
        if isa(temp,'double')
            temp(:,idx) = [];
            d.(fns{i_fn}) = temp;
        elseif isstruct(temp)
            d.(fns{i_fn}) = recursiveSubstruct_removeStrides(d.(fns{i_fn}),idx);
        else
            d.(fns{i_fn}) = temp;
        end
    end
end

function d = add_bad_strides_apgrf(d)
% d is a struct corresponding to one of the legs of the individual and
% contains fields: test

% This function finds bad strides using vgrf data to be removed in future results analysis
data_subsets = {'test'};

for i = 1:numel(data_subsets)
    thresh = 15; % 15 for orig
    curr_set = data_subsets{i};
    
    [pk_pos_apgrf_vals, pk_pos_apgrf_idx ]= max(d.(curr_set).seg.true.interped);
    [pk_neg_apgrf_vals, pk_neg_apgrf_idx ]= min(d.(curr_set).seg.true.interped);

    med_pos_idx = round(median(pk_pos_apgrf_idx));
    med_neg_idx = round(median(pk_neg_apgrf_idx));

    % Remove strides where minimum is > = 0 
    bad_stride_ids_neg = find(d.(curr_set).seg.true.interped(med_neg_idx,:) >= -thresh);
    bad_stride_ids_pos = find(d.(curr_set).seg.true.interped(med_pos_idx,:) <= thresh);
    bad_stride_ids = [bad_stride_ids_pos bad_stride_ids_neg];
    bad_stride_ids = unique(bad_stride_ids);

    fprintf('add_bad_strides_vgrf identified %d strides in %s set \n', numel(bad_stride_ids), curr_set);
    d.(curr_set).seg.bad_strides = bad_stride_ids;
end
end

function [metrics] = propulsion_metrics(d,body_weight)

metrics = struct();
data_subsets = {'test'}; 

i_set = 1;
curr_set = data_subsets{i_set};

est_raw = d.(curr_set).seg.est.raw;
est = d.(curr_set).seg.est.interped;

true_raw = d.(curr_set).seg.true.raw;
true = d.(curr_set).seg.true.interped;

% PROPULSION - Timing (%stance), Peak
if body_weight == 81.3 % this is S01 who has two peaks in their apgrf data
    [pkProp_est, pkPropidx_est] = max(est(600:end,:)); 
    pkPropidx_est = pkPropidx_est + 599;
    [pkProp_true, pkPropidx_true] = max(true(600:end,:)); 
    pkPropidx_true = pkPropidx_true + 599;
else
    [pkProp_est, pkPropidx_est] = max(est);
    [pkProp_true, pkPropidx_true] = max(true); 
end

metrics.(curr_set).est.peak_prop = pkProp_est/(9.81*body_weight); % Normalize by BW
metrics.(curr_set).est.peak_prop_time = pkPropidx_est/1001; %  pct stance

metrics.(curr_set).true.peak_prop = pkProp_true/(9.81*body_weight);
metrics.(curr_set).true.peak_prop_time = pkPropidx_true/1001; %  pct stance

% IMPULSE - using raw data (non interpolated)
stride_lengths =  d.(curr_set).seg.est.stride_times; % should be identical between true and est are the same (segmented same way)
metrics.(curr_set).est.prop_impulse_stance = compute_impulse_all_stance(est_raw, stride_lengths)/(9.81*body_weight);
metrics.(curr_set).true.prop_impulse_stance = compute_impulse_all_stance(true_raw, stride_lengths)/(9.81*body_weight);

end

function [impulse_arr] = compute_impulse_all_stance(d, stride_lengths)
    
    impulse_arr = [];
    for istride = 1:size(d,2)
        d_stride = d(:,istride);
        impulse_arr(istride) = trapz(d_stride(d_stride>0))/length(d_stride); 
    end

    %multiply by stride time to get impulse in %bw*sec
    impulse_arr  = impulse_arr.*max(stride_lengths);
    
end
