# Supplementary material for: Multi-Modal Sensing for Propulsion Estimation in People Post-Stroke Across Speeds
Source: IEEE Trans Neural Syst Rehabil Eng. Author manuscript; Available in PMC 2025 Jul 20. (PMC12276930; doi:10.1109/TNSRE.2025.3577961)
Supplement: tnsre-3577961-mm [file NIHMS2090147-supplement-tnsre-3577961-mm.zip › tnsre-3577961-mm/insole_imu_estimation/insole_imu_estimation/load_and_process_data.py]

import os
import math
import torch
import numpy as np
import torch.nn as nn
import pandas as pd
from torch.utils.data import TensorDataset, DataLoader

from preassigned_parms import subj_init
from utils import index_class, arrange_subfolder
from mathutils import butter_lowpass_filter, minmax_scaling, \
                      normalize_data, normalize_data_imu


class Dataset:
  """Class containing train, validation, test datasets"""
  def __init__(self, train, valid, test):
    self.train = train
    self.valid = valid
    self.test = test 


class side:
  """Class containing data for a specific side (left/right) for a single subject."""
  def __init__(self):
    self.insole = []
    self.treadmill = []
    self.imu = []
    self.ins_imu = []
    self.cop = []
    self.time = []
    self.insole_mask = []
    self.time_delay = []


class load_data:
  """Class to load data for subjects"""
  def __init__(self, params):
    self.params = params
    self.participants = subj_init()

    self.path = params['data_path']
    self.side = params['side']
    self.use_stance_only = params['use_stance_only']

  def load_whole_data(self, subj):
    """Look through directory, test if sufficient data, and return a Subj object for each individual"""
    self.subj = subj    
    self.folder = [f for f in os.listdir(self.path) if not f.startswith('.')]
    self.i_subj = index_class(self.subj[-3:], self.participants)

    self._set_directories()

    for speed in self._sorted_folder:
      loaded_data = self.load_indiv_data(speed)

      # Check if we loaded data
      if loaded_data[0] is not None:
          loaded_data_left = loaded_data[0]

          # Append data
          self.participants[self.i_subj].raw_data.left.append(loaded_data_left)

      if loaded_data[1] is not None:
          loaded_data_right = loaded_data[1]

          # Append data
          self.participants[self.i_subj].raw_data.right.append(loaded_data_right)

      # IF USING STANCE ONLY: Define ind to remove, default is to keep everything
      if self.use_stance_only:
          if (self.side == 'left') or (self.side == 'both'):
              onground_left = np.load(f'{self.path}/{self.subj}/{speed}/onground_arr_left.npy')
              idx_to_remove_left = onground_left
              
          if (self.side == 'right') or (self.side == 'both'):
              onground_right = np.load(f'{self.path}/{self.subj}/{speed}/onground_arr_right.npy')
              idx_to_remove_right = onground_right
      else:
          idx_to_remove_left = []
          idx_to_remove_right = []
          
      if (self.side == 'left') or (self.side == 'both'):
          self.participants[self.i_subj].raw_data.left_idx_to_remove.append(idx_to_remove_left)
          print("Removing {} points for the LEFT at speed {}".format(len(idx_to_remove_left),speed))
          
      
      if (self.side == 'right') or (self.side == 'both'):
          self.participants[self.i_subj].raw_data.right_idx_to_remove.append(idx_to_remove_right)
          print("Removing {} points for the RIGHT at speed {}".format(len(idx_to_remove_right),speed))

    self.test_enough_data()
    return self.participants, self.i_subj


  def _set_directories(self):
    """Set subject data directory."""
    _sub_folder = sorted([f for f in os.listdir(f'{self.path}/{self.subj}/') if not f.startswith('.')])
    self._sorted_folder = arrange_subfolder(_sub_folder)
    self.set_dataset_idx() # set dataset idx
    print(self._sorted_folder)


  def set_dataset_idx(self):
    """Set indices for speed trials to use as train/validation/test datasets."""
    train_idx = range(0,len(self._sorted_folder)-2) #All trials except last two
    valid_idx = self.params["val_idx"]
    test_idx  = self.params["test_idx"]

    self.participants[self.i_subj].train_dataset_idx = train_idx
    self.participants[self.i_subj].valid_dataset_idx = valid_idx
    self.participants[self.i_subj].test_dataset_idx = test_idx

    train_print =  [self._sorted_folder[i] for i in self.participants[self.i_subj].train_dataset_idx]
    valid_print =  self._sorted_folder[self.participants[self.i_subj].valid_dataset_idx]
    test_print =  self._sorted_folder[self.participants[self.i_subj].test_dataset_idx]


  def load_indiv_data(self, speed):
    """Loads right/left side data for a current subject and speed"""
    left_output = side()
    right_output = side()

    if os.path.exists(f'{self.path}/{self.subj}/{speed}/insole_left_input.npy'):
      left_output.insole = np.load(f'{self.path}/{self.subj}/{speed}/insole_left_input.npy')
      left_output.treadmill = np.load(f'{self.path}/{self.subj}/{speed}/treadmill_left_input.npy')
      left_output.cop = np.load(f'{self.path}/{self.subj}/{speed}/cop_left.npy')
      imu_tmp = np.load(f'{self.path}/{self.subj}/{speed}/imu_left.npy', allow_pickle = True)
      left_output.imu = butter_lowpass_filter(imu_tmp)
      ins_imu_tmp = np.load(f'{self.path}/{self.subj}/{speed}/insole_imu_left.npy', allow_pickle = True)
      left_output.ins_imu = butter_lowpass_filter(ins_imu_tmp)
      left_output.time = np.load(f'{self.path}/{self.subj}/{speed}/time_left_input.npy', allow_pickle = True)
    else:
      left_output = None
    
    if os.path.exists(f'{self.path}/{self.subj}/{speed}/insole_right_input.npy'):
      right_output.insole = np.load(f'{self.path}/{self.subj}/{speed}/insole_right_input.npy')
      right_output.treadmill = np.load(f'{self.path}/{self.subj}/{speed}/treadmill_right_input.npy')
      right_output.cop = np.load(f'{self.path}/{self.subj}/{speed}/cop_right.npy')
      imu_tmp = np.load(f'{self.path}/{self.subj}/{speed}/imu_right.npy', allow_pickle = True)
      right_output.imu = butter_lowpass_filter(imu_tmp)
      ins_imu_tmp = np.load(f'{self.path}/{self.subj}/{speed}/insole_imu_right.npy', allow_pickle = True)
      right_output.ins_imu = butter_lowpass_filter(ins_imu_tmp)
      right_output.time = np.load(f'{self.path}/{self.subj}/{speed}/time_right_input.npy', allow_pickle = True)

    else:
      right_output = None
    
    if os.path.exists(f'{self.path}/{self.subj}/{speed}/insole_left_mask.npy'):
      left_output.insole_mask = np.load(f'{self.path}/{self.subj}/{speed}/insole_left_mask.npy')

    if os.path.exists(f'{self.path}/{self.subj}/{speed}/insole_right_mask.npy'):
      right_output.insole_mask = np.load(f'{self.path}/{self.subj}/{speed}/insole_right_mask.npy')


    return [left_output, right_output]


  def test_enough_data(self,):
    """Validate if dataset contains at minimum three speeds (1 train, 1 validation, 1 test)."""
    is_enough_left = np.shape(self.participants[self.i_subj].raw_data.left)[0] >= 3
    is_enough_right = np.shape(self.participants[self.i_subj].raw_data.right)[0] >= 3

    if (not is_enough_left and self.params['side'] == 'left') or \
    (not is_enough_right and self.params['side'] == 'right'):
        print("Not enough trials for this side for this participant -- skipping")
        exit()

class dataset_creation():
  """Class to store parameters for dataset creation."""
  def __init__(self, params):
    self.params = params
    self._imu_inds_to_select_names = self.params['imu_inds_to_select_names']
    
    self._ind_imus_to_select = self.check_ind_imus_to_select_for_data_shaping()

    self.axis = params['axis']
    self.stride = params['stride_len']
    self.window_size = params['window_size']
    self.batch_size_val = params['batch_size_val']
    self.var_to_norm = params['variables_to_normalize']


  def check_ind_imus_to_select_for_data_shaping(self):
    """Set flags to remove IMU signals that are not used in dataset creation."""
    imu_inds_to_select = [True for i in range(36)]
    imu_inds_to_select[8] = False # disregard yaw data from foot
    imu_inds_to_select[17] = False # disregard yaw data from shank
    imu_inds_to_select[26] = False # disregard yaw data from thigh
    imu_inds_to_select[18] = False # disregard thigh accelerations since not all datasets have this
    imu_inds_to_select[19] = False # disregard thigh accelerations since not all datasets have this
    imu_inds_to_select[20] = False # disregard thigh accelerations since not all datasets have this
    imu_inds_to_select[27] = False # disregard back data
    imu_inds_to_select[28] = False # disregard back data
    imu_inds_to_select[29] = False # disregard back data
    imu_inds_to_select[30] = False # disregard back data
    imu_inds_to_select[31] = False # disregard back data
    imu_inds_to_select[32] = False # disregard back data
    imu_inds_to_select[33] = False # disregard back data
    imu_inds_to_select[34] = False # disregard back data
    imu_inds_to_select[35] = False # disregard back data
    return imu_inds_to_select

  def mask_data(self, speed_to_select):
    """Remove NaNs from all data using datamask."""
    data_for_target_spd = self.raw_data_side[speed_to_select]
    data_to_mask = data_for_target_spd.imu[:,self._ind_imus_to_select]
    mask = np.isnan(data_to_mask).squeeze() # Drop any data with nans
    
    mask = np.any(mask, axis=1).squeeze()
    # insole_mask = self.raw_data_side[speed_to_select].insole_mask

    return mask


  def to_timeseries(self, time_set, cop_set, imu_set, ins_imu_set, insoles_set, tm_x_set, tm_y_set, tm_z_set, swing_idx_to_remove = [], break_pts_list = []):
    """Convert input data into batches of size set by self.window_size. """
    idx = 0
    new_cop_set = []
    new_imu_set = []
    if ins_imu_set is not None: new_ins_imu_set = []
    else: new_ins_imu_set = None
    new_insole_set = []
    new_tm_x_set = []
    new_tm_y_set = []
    new_tm_z_set = []
    new_time_set = []

    while True:
      if imu_set.shape[0] <= idx+self.window_size:
        break

      if idx+self.window_size in break_pts_list:
          idx = idx+self.window_size
          continue
      
      if idx+self.window_size not in swing_idx_to_remove: 
        new_cop_set.append(cop_set[idx:idx+self.window_size,:])
        new_imu_set.append(imu_set[idx:idx+self.window_size,:])
        if ins_imu_set is not None: new_ins_imu_set.append(ins_imu_set[idx:idx+self.window_size,:])
        new_insole_set.append(insoles_set[idx:idx+self.window_size,:])
        new_tm_x_set.append(tm_x_set[idx:idx+self.window_size])
        new_tm_y_set.append(tm_y_set[idx:idx+self.window_size])
        new_tm_z_set.append(tm_z_set[idx:idx+self.window_size])
        new_time_set.append(time_set[idx:idx+self.window_size])

      idx+=self.stride

    return np.array(new_time_set), np.array(new_cop_set), np.array(new_imu_set), np.array(new_ins_imu_set), np.array(new_insole_set), \
      np.array(new_tm_x_set), np.array(new_tm_y_set), np.array(new_tm_z_set)

  def itr_to_store_dset(self, spd_idx):
    """Save input datasets."""

    if isinstance(spd_idx, int):
      spd_idx = [spd_idx]
    break_pts = list()
    
    _start = False
    for i_speeds in spd_idx:
      mask = self.mask_data(i_speeds)
      _insoles_set = self.raw_data_side[i_speeds].insole[~mask, :]
      _cop_set = self.raw_data_side[i_speeds].cop[~mask, :]
      _imu_set = self.raw_data_side[i_speeds].imu[~mask, :]
      _ins_imu_set = self.raw_data_side[i_speeds].ins_imu[~mask, :]
      _tm_x_set = self.raw_data_side[i_speeds].treadmill[~mask, 0]
      _tm_y_set = self.raw_data_side[i_speeds].treadmill[~mask, 1]
      _tm_z_set = self.raw_data_side[i_speeds].treadmill[~mask, 2]
      _time_set = self.raw_data_side[i_speeds].time[~mask]

      _swing_idx_to_remove_masked = self.swing_idx_to_remove[i_speeds][~mask]
      _swing_idx_to_remove = np.squeeze(np.where(_swing_idx_to_remove_masked == 0)[0])
    
      if not _start:
        insoles_set = _insoles_set
        cop_set = _cop_set
        imu_set = _imu_set
        ins_imu_set = _ins_imu_set
        tm_x_set = _tm_x_set
        tm_y_set = _tm_y_set
        tm_z_set = _tm_z_set
        time_set = _time_set

        swing_idx_to_remove = _swing_idx_to_remove
        _start = True
      else:
        _swing_idx_to_remove = np.shape(insoles_set)[0] \
                                    + _swing_idx_to_remove
        swing_idx_to_remove =  np.concatenate((swing_idx_to_remove,_swing_idx_to_remove), axis=0)
        
        insoles_set = np.concatenate((insoles_set, \
                          _insoles_set), axis=0)
        cop_set = np.concatenate((cop_set, \
                          _cop_set), axis=0)
        imu_set = np.concatenate((imu_set, \
                          _imu_set), axis=0)
        ins_imu_set = np.concatenate((ins_imu_set, \
                          _ins_imu_set), axis=0)
        tm_x_set = np.concatenate((tm_x_set, \
                          _tm_x_set), axis=0)
        tm_y_set = np.concatenate((tm_y_set, \
                          _tm_y_set), axis=0)
        tm_z_set = np.concatenate((tm_z_set, \
                          _tm_z_set), axis=0)
        time_set = np.concatenate((time_set, \
                          self.raw_data_side[i_speeds].time[~mask]), axis=0)


      break_pts.append(time_set.shape[0]) 

    cop_set = np.vstack(cop_set[:, :]).astype(float)
    imu_set = np.vstack(imu_set[:, self._ind_imus_to_select]).astype(float)
    ins_imu_set = np.vstack(ins_imu_set[:, :]).astype(float)

    time_set, cop_set, imu_set, ins_imu_set, \
    insoles_set, tm_x_set, tm_y_set, tm_z_set = \
        self.to_timeseries(time_set, cop_set, imu_set, \
          ins_imu_set, insoles_set, tm_x_set, \
          tm_y_set, tm_z_set, swing_idx_to_remove, \
          break_pts)      

    return {'time': time_set, 'insole_set': insoles_set, 
            'imu': imu_set, 
            'ins_imu': ins_imu_set,
            'cop': cop_set,
            'tm_x_set': tm_x_set, 'tm_y_set': tm_y_set,
            'tm_z_set': tm_z_set, 
            'swing_idx_to_remove': swing_idx_to_remove,
            'break_pts': break_pts}


  def gen_dataset(self, cur_subj, cur_side):
    """Generate train-validation-test datasets for current subject and current side."""
    if cur_side == 'left':
      self.raw_data_side = cur_subj.raw_data.left
      self.swing_idx_to_remove = cur_subj.raw_data.left_idx_to_remove
    if cur_side == 'right':
      self.raw_data_side = cur_subj.raw_data.right
      self.swing_idx_to_remove = cur_subj.raw_data.right_idx_to_remove
    
    insole_mask = self.raw_data_side[0].insole_mask

    train_set = self.itr_to_store_dset(cur_subj.train_dataset_idx)
    val_set = self.itr_to_store_dset(cur_subj.valid_dataset_idx)
    test_set = self.itr_to_store_dset(cur_subj.test_dataset_idx)


    for cur_vn in self.var_to_norm:
      print(cur_vn)
      if cur_vn == 'insole_set' :
        train_set[cur_vn],val_set[cur_vn],test_set[cur_vn] = \
            normalize_data(train_set[cur_vn], \
                          val_set[cur_vn], \
                          test_set[cur_vn], insole_mask)      
      elif cur_vn != 'imu':
        train_set[cur_vn],val_set[cur_vn],test_set[cur_vn] = \
            normalize_data(train_set[cur_vn], \
                          val_set[cur_vn], \
                          test_set[cur_vn])
      else:
        train_set[cur_vn],val_set[cur_vn],test_set[cur_vn] = \
            normalize_data_imu(train_set[cur_vn], \
                          val_set[cur_vn], \
                          test_set[cur_vn], \
                          imu_inds_to_select = self._ind_imus_to_select, \
                          imu_names = self._imu_inds_to_select_names)

    # Re-Fill masked insole data to have masked values == 0
    train_set['insole_set'] = train_set['insole_set'].filled(0)
    val_set['insole_set'] = val_set['insole_set'].filled(0)
    test_set['insole_set'] = test_set['insole_set'].filled(0)
    

    raw_dataset = {'train': train_set, 
                  'val': val_set,
                  'test': test_set}

    train_set = train_set.copy()
    val_set = val_set.copy()
    test_set = test_set.copy()


    train_set.pop('swing_idx_to_remove', None)
    train_set.pop('break_pts', None)
    val_set.pop('swing_idx_to_remove', None)
    val_set.pop('break_pts', None)
    test_set.pop('swing_idx_to_remove', None)
    test_set.pop('break_pts', None)

    raw_fzs = {'fz_train': train_set['tm_z_set'],
              'fz_val': val_set['tm_z_set'],
              'fz_test': test_set['tm_z_set']
    }

    
    for cur_key in train_set:
      train_set[cur_key] = torch.Tensor(train_set[cur_key])
      val_set[cur_key] = torch.Tensor(val_set[cur_key])
      test_set[cur_key] = torch.Tensor(test_set[cur_key])

    if self.axis == 'ml_grf':
      train_x = TensorDataset(train_set['time'], train_set['insole_set'],\
      train_set['imu'], train_set['ins_imu'], train_set['cop'], \
      train_set['tm_x_set'], train_set['tm_z_set'])
      valid_x = TensorDataset(val_set['time'], val_set['insole_set'],\
      val_set['imu'], val_set['ins_imu'], val_set['cop'], \
      val_set['tm_x_set'], val_set['tm_z_set'])
      test_x = TensorDataset(test_set['time'], test_set['insole_set'],\
      test_set['imu'], test_set['ins_imu'], test_set['cop'], \
      test_set['tm_x_set'], test_set['tm_z_set'])

      train_x = DataLoader(train_x, batch_size=self.batch_size_val, shuffle=True, drop_last=True)
      valid_x = DataLoader(valid_x, batch_size=self.batch_size_val, shuffle=False, drop_last=True)
      test_x = DataLoader(test_x, batch_size=self.batch_size_val, shuffle=False, drop_last=True)
      dataset = Dataset(train_x, valid_x, test_x)
    elif self.axis == 'ap_grf':
      train_y = TensorDataset(train_set['time'], train_set['insole_set'],\
      train_set['imu'], train_set['ins_imu'], train_set['cop'], \
      train_set['tm_y_set'], train_set['tm_z_set'])
      valid_y = TensorDataset(val_set['time'], val_set['insole_set'],\
      val_set['imu'], val_set['ins_imu'], val_set['cop'], \
      val_set['tm_y_set'], val_set['tm_z_set'])
      test_y = TensorDataset(test_set['time'], test_set['insole_set'],\
      test_set['imu'], test_set['ins_imu'], test_set['cop'], \
      test_set['tm_y_set'], test_set['tm_z_set'])

      train_y = DataLoader(train_y, batch_size=self.batch_size_val, shuffle=True, drop_last=True)
      valid_y = DataLoader(valid_y, batch_size=self.batch_size_val, shuffle=False, drop_last=True)
      test_y = DataLoader(test_y, batch_size=self.batch_size_val, shuffle=False, drop_last=True)
      dataset = Dataset(train_y, valid_y, test_y)
    elif self.axis == 'vertical_grf':
      
      train_z = TensorDataset(train_set['time'], train_set['insole_set'],\
      train_set['imu'], train_set['ins_imu'], train_set['cop'], \
      train_set['tm_z_set'], train_set['tm_z_set'])
      valid_z = TensorDataset(val_set['time'], val_set['insole_set'],\
      val_set['imu'], val_set['ins_imu'], val_set['cop'], \
      val_set['tm_z_set'], val_set['tm_z_set'])
      test_z = TensorDataset(test_set['time'], test_set['insole_set'],\
      test_set['imu'], test_set['ins_imu'], test_set['cop'], \
      test_set['tm_z_set'], test_set['tm_z_set'])

      train_z = DataLoader(train_z, batch_size=self.batch_size_val, shuffle=True, drop_last=True)
      valid_z = DataLoader(valid_z, batch_size=self.batch_size_val, shuffle=False, drop_last=True)
      test_z = DataLoader(test_z, batch_size=self.batch_size_val, shuffle=False, drop_last=True)
      dataset = Dataset(train_z, valid_z, test_z)
      

    if cur_side == 'left':
      cur_subj.left = dataset
      cur_subj.left_raw = raw_dataset
    elif cur_side == 'right':
      cur_subj.right = dataset
      cur_subj.right_raw = raw_dataset

    return cur_subj
