# Supplementary material for: Multi-Modal Sensing for Propulsion Estimation in People Post-Stroke Across Speeds
Source: IEEE Trans Neural Syst Rehabil Eng. Author manuscript; Available in PMC 2025 Jul 20. (PMC12276930; doi:10.1109/TNSRE.2025.3577961)
Supplement: tnsre-3577961-mm [file NIHMS2090147-supplement-tnsre-3577961-mm.zip › tnsre-3577961-mm/insole_imu_estimation/insole_imu_estimation/main.py]

import os
import time

import set_params
import torch
import numpy as np

from load_and_process_data import load_data, dataset_creation
from utils import create_dirs, arrange_subfolder
from preassigned_parms import check_ind_imus_to_select, sides_to_test, results_dict_to_save
from trainer import model_training
from test import model_testing

# MAIN FUNCTION - Run this file to execute model training/testing
def main():
    """Run dataset creation, model training, model testing for a single subject. Results are saved as {subj}.mat"""
    # set parameters
    params = set_params.params
    params['imu_inds_to_select'] = check_ind_imus_to_select()

    path = params['data_path']
    folder = os.listdir(f'{path}/')
    folder = [f for f in os.listdir(path) if not f.startswith('.')]

    chosen_participant_ind = params['chosen_participant_ind']
    subj = folder[chosen_participant_ind]
    params['target_subj']= subj
    print(subj)
    
    create_dirs(params, subj)
    participants, i_subj = load_data(params).load_whole_data(subj)
    side_to_test = sides_to_test(params['side'])

    cur_subj_data = participants[i_subj]

    # Creating the datasets
    ds = dataset_creation(params)
    for cur_side in side_to_test:
        if side_to_test[cur_side]:
            cur_subj_data = \
                ds.gen_dataset(cur_subj_data, cur_side)

    dt_train_acc = {'left': 0, 'right': 0}
    tr_results = {'left': [], 'right': []}
    if params['is_training']:
        tr = model_training(params, i_subj)
        for cur_side in side_to_test:
            if side_to_test[cur_side]:
                t0 = time.time()
                # ADD a file from model_weights/ as an input, state_dict, to tr.training to use pre-trained model weights
                tr_results[cur_side] = tr.training(cur_subj_data, cur_side)
                dt_train_acc[cur_side] = time.time()-t0

    ts_results = {'left': [], 'right': []}
    
    if params['saving_results']:
        results_to_save = results_dict_to_save()

    if params['is_testing']:
        ts = model_testing(params, i_subj)
        for cur_side in side_to_test:
            if side_to_test[cur_side]:
                ts_results[cur_side] = ts.testing(cur_subj_data, cur_side)
                
                if params['saving_results']:
                    from utils import save_res
                    save_res(results_to_save, ts_results, cur_subj_data, cur_side)

    if params['saving_results']:
        from utils import res_to_mat
        path_to_save_model = params['path_to_save_models']
        fname = f'{path_to_save_model}/{subj}.mat'
        res_to_mat(fname, results_to_save)

if __name__ == '__main__':
    # Reset seed
    random_seed = 42
    torch.manual_seed(random_seed)
    torch.cuda.manual_seed(random_seed)
    torch.backends.cudnn.deterministic = True
    torch.backends.cudnn.benchmark = False
    np.random.seed(random_seed)
    main()
