# Supplementary material for: Multi-Modal Sensing for Propulsion Estimation in People Post-Stroke Across Speeds
Source: IEEE Trans Neural Syst Rehabil Eng. Author manuscript; Available in PMC 2025 Jul 20. (PMC12276930; doi:10.1109/TNSRE.2025.3577961)
Supplement: tnsre-3577961-mm [file NIHMS2090147-supplement-tnsre-3577961-mm.zip › tnsre-3577961-mm/insole_imu_estimation/insole_imu_estimation/mathutils.py]

import torch
import math
import numpy as np
import pandas as pd
import numpy.ma as ma
import torchvision.transforms as transforms
from scipy.signal import butter, filtfilt


def butter_lowpass_filter(data, cutoff=10, fs=100, order=2):
    """Low-pass filter input data."""
    nyq = 0.5 * fs
    normal_cutoff = cutoff / nyq

    # Deal with nans
    mask = np.where(np.isnan(data[:,0])) # Take from first column since all are consistent
    data_interp = pd.DataFrame(data) 

    # Fill missing values using linear interpolation
    data_interp.interpolate(method='linear', inplace=True)

    # Get the filter coefficients 
    b, a = butter(order, normal_cutoff, btype='low', analog=False)
    y = filtfilt(b, a, data_interp, axis = 0)
    y[mask,:] = np.nan
    return y


def minmax_scaling(data, min_value, max_value):
    """Min-max scale input data."""
    return (data - min_value) / (max_value - min_value)
    

def normalize_data(data_train, data_valid, data_test, mask = None):
    """Normalize pressure insole data: train, validation, and test data sets using min-max scaling."""
    if mask is not None:
        # print("DEBUG SHAPE: {}".format(data_train.shape))
        mask_train = np.tile(mask, (data_train.shape[0],data_train.shape[1],1,1))
        if data_valid.shape[0] != 0: mask_valid = np.tile(mask, (data_valid.shape[0],data_valid.shape[1],1,1))
        mask_test = np.tile(mask, (data_test.shape[0],data_test.shape[1],1,1))
        data_train = ma.masked_array(data_train,mask = mask_train)
        if data_valid.shape[0] != 0: data_valid = ma.masked_array(data_valid,mask = mask_valid)
        data_test = ma.masked_array(data_test, mask = mask_test)


    min_value = data_train.min()  # Define your desired min value
    max_value = data_train.max()  # Define your desired max value
    custom_transform = transforms.Compose([transforms.Lambda(lambda x: minmax_scaling(x, min_value, max_value))])
    ndata_train = custom_transform(data_train) # Apply the transformation to your data
    ndata_valid = custom_transform(data_valid) # Apply the transformation to your data
    ndata_test = custom_transform(data_test) # Apply the transformation to your data
    return ndata_train, ndata_valid, ndata_test


def normalize_data_imu(data_train, data_valid, data_test, mask = None, imu_inds_to_select = None, imu_names = None):
    """Normalize IMU data: train, validation, and test data sets using min-max scaling."""
    imu_name_enum = enumerate(imu_names)
    imu_names = [name for i,name in imu_name_enum if imu_inds_to_select[i]] 
    if mask is not None:
    #   print("DEBUG SHAPE: {}".format(data_train.shape))
      mask_train = np.tile(mask, (data_train.shape[0],1,1))
      if data_valid.shape[0] != 0: mask_valid = np.tile(mask, (data_valid.shape[0],1,1))
      mask_test = np.tile(mask, (data_test.shape[0],1,1))
      data_train = ma.masked_array(data_train,mask = mask_train)
      if data_valid.shape[0] != 0: data_valid = ma.masked_array(data_valid,mask = mask_valid)
      data_test = ma.masked_array(data_test, mask = mask_test)

    ndata_train = np.zeros(np.shape(data_train)) # Initialize normalized training data array
    ndata_valid = np.zeros(np.shape(data_valid)) # Initialize normalized validation data array
    ndata_test = np.zeros(np.shape(data_test)) # Initialize normalized testing data array

    i = 0
    # print("DEBUG SHAPE: {}".format(data_train.shape))
    for j in range(0, int(len(imu_inds_to_select)/3)):
        i_start = i
        i_end = int(i + np.sum(imu_inds_to_select[3*j:3*(j+1)]))
        # print("i_start: {}, i_end: {}".format(i_start, i_end))
        if i_start == i_end:
            # print("SKIPPING")
            continue

        min_value = data_train[:,:,i_start:i_end].min()  # Define your desired min value
        max_value = data_train[:,:,i_start:i_end].max()  # Define your desired max value
        
        print("End Normalization. MIN: {}, MAX: {} for {}".format(min_value, max_value,imu_names[i_start:i_end])) 
        
        custom_transform = transforms.Compose([transforms.Lambda(lambda x: minmax_scaling(x, min_value, max_value))])
        ndata_train[:,:,i_start:i_end] = custom_transform(data_train[:,:,i_start:i_end]) # Apply the transformation to your data
        if data_valid.shape[0] != 0: ndata_valid[:,:,i_start:i_end] = custom_transform(data_valid[:,:,i_start:i_end]) # Apply the transformation to your data
        ndata_test[:,:,i_start:i_end] = custom_transform(data_test[:,:,i_start:i_end]) # Apply the transformation to your data

        i = i_end

    return ndata_train, ndata_valid, ndata_test


def RMSELoss(yhat,y):
    """Torch implementation of RMSE loss function"""
    return torch.sqrt(torch.nanmean((yhat-y)**2))

def RMSELoss_np(yhat,y):
    """Numpy implementation of RMSE loss function"""
    return math.sqrt(np.square(np.subtract(y,yhat)).mean())
