# Supplementary material for: Multi-Modal Sensing for Propulsion Estimation in People Post-Stroke Across Speeds
Source: IEEE Trans Neural Syst Rehabil Eng. Author manuscript; Available in PMC 2025 Jul 20. (PMC12276930; doi:10.1109/TNSRE.2025.3577961)
Supplement: tnsre-3577961-mm [file NIHMS2090147-supplement-tnsre-3577961-mm.zip › tnsre-3577961-mm/insole_imu_estimation/insole_imu_estimation/model.py]

import torch
import torch.nn as nn
import torch.nn.functional as F

class insole_imu_net(nn.Module):
    """Define insole_imu model."""
    def __init__(self, is_imu, imu_length, is_insole):
        super(insole_imu_net,self).__init__()
        self.is_imu = is_imu
        self.is_insole = is_insole
        self.conv1 = nn.Conv2d(in_channels=1, out_channels=8, kernel_size=5)
        self.pool1 = nn.AvgPool2d(2, 2)
        self.conv2 = nn.Conv2d(in_channels=8, out_channels=16, kernel_size=3)
        self.pool2 = nn.AvgPool2d(2, 2)

        # Change first value to the number of IMUs being used - 24 if only using IMU without yaw angles (+2 for CoP)
        self.lstm_imu = nn.LSTM(imu_length, 128, 1, batch_first= True, bidirectional=True)
        self.lstm_imu2 = nn.LSTM(256, 128, 1, batch_first= True, bidirectional=True)
        self.lstm_imu3 = nn.LSTM(256, 128, 1, batch_first= True, bidirectional=True)

        self.fc_imu1 = nn.Linear(256, 256)
        self.fc_imu2 = nn.Linear(256, 256)
        self.fc_imu3 = nn.Linear(256, 84)

        self.fc_insole = nn.Linear(16 * 5 * 5, 84)
        self.fc_solo = nn.Linear(84, 10)
        self.fc1 = nn.Linear(84*2, 10)
        self.fc2 = nn.Linear(10, 1)

    def forward(self, insole, imu):
        """Implements forward pass for model."""
        insole = insole[:, None, :, :]        # Add the 'channel' dimension to do not mix up channel and batch
        insole = self.pool1(F.relu(self.conv1(insole)))
        insole = self.pool2(F.relu(self.conv2(insole)))
        insole = torch.flatten(insole, 1)     # Flatten each dimension except batch
        insole = F.relu(self.fc_insole(insole))

        imu,_ = self.lstm_imu(imu)
        imu,_ = self.lstm_imu2(imu)
        imu,_ = self.lstm_imu3(imu)
        # print(imu.size())

        imu = F.relu(self.fc_imu1(imu[:, -1, :]))  ####
        imu = F.relu(self.fc_imu2(imu))
        imu = F.relu(self.fc_imu3(imu))

        merged = torch.cat((insole, imu), 1)

        if self.is_imu and self.is_insole:
            merged = F.relu(self.fc1(merged))
            out = self.fc2(merged)
        elif self.is_imu:
            out = F.relu(self.fc_solo(imu))
            out = self.fc2(out)
        elif self.is_insole:
            out = F.relu(self.fc_solo(insole))
            out = self.fc2(out)
        else:
            print("Error in forward function of model train")
            out = None

        return out
