# Supplementary material for: Multi-Modal Sensing for Propulsion Estimation in People Post-Stroke Across Speeds
Source: IEEE Trans Neural Syst Rehabil Eng. Author manuscript; Available in PMC 2025 Jul 20. (PMC12276930; doi:10.1109/TNSRE.2025.3577961)
Supplement: tnsre-3577961-mm [file NIHMS2090147-supplement-tnsre-3577961-mm.zip › tnsre-3577961-mm/insole_imu_estimation/insole_imu_estimation/preassigned_parms.py]

class Subj:
  """Class to hold individual participant datasets for both left and right sides. Contains subject-specific parameters."""
  def __init__(self, name, mass, pside):
    self.name = name
    self.mass = mass
    self.pside = pside
    self.raw_data = Data_raw() 
    self.left = side_model()
    self.right = side_model()
    self.train_dataset_idx = []
    self.valid_dataset_idx = []
    self.test_dataset_idx = []

  def __str__(self):
    return f'{self.name}'


class Data_raw:
  """Class to hold raw data."""
  def __init__(self):
    self.left = []
    self.right = [] 
    self.left_array = []
    self.right_array = []
    self.left_idx_to_remove = []
    self.right_idx_to_remove = []


class side_model:
  def __init__(self):
    pass


# Initialization of the subjects class
def subj_init():
  """Initialize subj class."""
  subj_list = [Subj('S01', 81.3, 'L'),
              ]
  return subj_list

def sides_to_test(side):
  """Set sides to test in model."""
  side_to_test = {'left': True, 'right': True}
  if side == 'left':
    side_to_test['right'] = False
  elif side == 'right':
    side_to_test['left'] = False
  return side_to_test


def check_ind_imus_to_select():
  """Initialize vector for IMU selections. Default is all True."""
  imu_inds_to_select = [True for i in range(21)]
  return imu_inds_to_select

def results_dict_to_save():
  """Save output of model training and testing to .mat file."""
  import numpy as np
  results_keys = ['Fy_L_true_test', 'Fy_L_est_test',
  'Fy_R_true_test', 'Fy_R_est_test',
  'Fz_L_true_test', 'Fz_R_true_test',
  'time_left_test', 'time_right_test',
  'idx_remove_left_test', 'idx_remove_right_test']
  default_value = np.nan
  return dict.fromkeys(results_keys, default_value)
