# Supplementary material for: Multi-Modal Sensing for Propulsion Estimation in People Post-Stroke Across Speeds
Source: IEEE Trans Neural Syst Rehabil Eng. Author manuscript; Available in PMC 2025 Jul 20. (PMC12276930; doi:10.1109/TNSRE.2025.3577961)
Supplement: tnsre-3577961-mm [file NIHMS2090147-supplement-tnsre-3577961-mm.zip › tnsre-3577961-mm/insole_imu_estimation/insole_imu_estimation/set_params.py]

params = \
{
    "data_path": './../data', # Path to data location
    "path_to_save_models": 'models', # Path to saving newly trained models
    "chosen_participant_ind": 0, # One participant at a time
    "stride_len": 1, # Model parameter: stride length, default 1
    "window_size": 5, # Model parameter: window size, default 5
    "conv_threshold": 0.01, # Model parameter: convolution threshold, default 0.01
    "use_stance_only": True, # Flag to keep estimation and training to stance phase only. 
    "axis": 'ap_grf', # Axis of Ground reaction force to estimate. Keep as ap_grf. 
    "axis_corr": {'ml_grf': 'Fx', 'ap_grf': 'Fy', 'vertical_grf': 'Fz'},  # Dictionary associating GRF axes (ml/ap/vertical) with Forces (Fx,Fy,Fx)
    "side": 'both', #'both','left','right'. Specify side to train and test on. 'both' will train two individual models (left, right). 
    "is_insole": True, # Set True to include insole data in training and testing dataset.
    "is_imu": True, # Set True to include imu data in training and testing dataset.
    "val_idx": -2, # Set index for dataset to be used as validation set
    "test_idx": -1, # Set index for dataset to be used as test set - most intermediate speed.
    "max_epochs": 500, # Set number of epochs to train model for.
    "batch_size_val": 256, # Set batch size for model training.
    "learning_rate": 0.0005, # Set learning rate hyperparameter. 
    "weight_decay": 0.00001, # Set weight decay hyperparameter. 
    "is_training": False, # Set flag to True to train model. If set to false, script will load pre-trained weights. 
    "is_testing": True, # Set flag to True to test model. 
    "save_model": True,  # If this is false, the testing will be on another model than the training (i.e. the last saved model)
    "bool_print_plot": True, # Set to True to show debug plots. 
    "bool_print": True, # Set to True to print model test stats. 
    "saving_results": True, # Set True to save model results. 
    "imu_inds_to_select_names": ['acc_loc_x_foot_l', 'acc_loc_y_foot_l', 'acc_loc_z_foot_l', 'gy_x_foot_l', 'gy_y_foot_l', 'gy_z_foot_l', 'roll_foot_l', 'pitch_foot_l', 'yaw_foot_l',
      'acc_loc_x_shank_l', 'acc_loc_y_shank_l', 'acc_loc_z_shank_l', 'gy_x_shank_l', 'gy_y_shank_l', 'gy_z_shank_l', 'roll_shank_l', 
      'pitch_shank_l', 'yaw_shank_l', 'acc_loc_x_thigh_l', 'acc_loc_y_thigh_l', 'acc_loc_z_thigh_l', 'gy_x_thigh_l', 'gy_y_thigh_l',
      'gy_z_thigh_l', 'roll_thigh_l', 'pitch_thigh_l', 'yaw_thigh_l', 'acc_loc_x_back_l', 'acc_loc_y_back_l', 'acc_loc_z_back_l', 'gy_x_back_l',
      'gy_y_back_l', 'gy_z_back_l', 'roll_back_l', 'pitch_back_l', 'yaw_back_l'],
    "variables_to_normalize": ['insole_set', 'cop', 'imu', 'ins_imu']
}
