# Supplementary material for: Multi-Modal Sensing for Propulsion Estimation in People Post-Stroke Across Speeds
Source: IEEE Trans Neural Syst Rehabil Eng. Author manuscript; Available in PMC 2025 Jul 20. (PMC12276930; doi:10.1109/TNSRE.2025.3577961)
Supplement: tnsre-3577961-mm [file NIHMS2090147-supplement-tnsre-3577961-mm.zip › tnsre-3577961-mm/insole_imu_estimation/insole_imu_estimation/test.py]

import torch
import torch.nn as nn
import numpy as np
from mathutils import RMSELoss

class model_testing:
  """Class containing submodules for model testing. Uses parameters set in set_params.py"""
  def __init__(self, params, subj):
    self.imu_inds_to_select = params['imu_inds_to_select']
    self.is_imu = params['is_imu']
    self.is_insole = params['is_insole']
    self.is_cop = self.is_insole
    
    axis = params['axis']
    self.axis = axis
    self.axis_corr = params['axis_corr'][axis]

    self.save_model = params['save_model']
    path_to_save_models = params['path_to_save_models']
    self.path_to_save_models = path_to_save_models

    self.target_subj = params['target_subj']

    self.bool_print_plot = params['bool_print_plot']
    self.bool_print = params['bool_print']

    self.device = torch.device("cuda" if torch.cuda.is_available() else "cpu")
  
  def testing(self, dataset, side):
    """Test trained models given dataset and specific side."""
    from model import insole_imu_net
    bw = dataset.mass*9.81

    if side == 'left':
      test_data = dataset.left.test
      self.sideKey = 'L'
    elif side == 'right':
      test_data = dataset.right.test
      self.sideKey = 'R'

    # REPLACE with a file from model_weights/ to use pre-trained model weights
    model_state_dict = torch.load(f'{self.path_to_save_models}/{self.target_subj}/{side}_checkpoint_{self.axis}.pth')

    net = insole_imu_net(self.is_imu, \
            np.sum(self.imu_inds_to_select) + 2*self.is_cop, self.is_insole)
    net = net.to(self.device)
    net.load_state_dict(model_state_dict)

    
    test_pred_arr = torch.tensor([]).to(self.device)
    test_gt_arr = torch.tensor([]).to(self.device)
    time_arr = torch.tensor([]).to(self.device)
    vgrf_arr = torch.tensor([]).to(self.device)
    insole_arr = torch.tensor([]).to(self.device)
    cop_arr = torch.tensor([]).to(self.device)
    imu_arr = torch.tensor([]).to(self.device)

    with torch.no_grad():
        for i_batch, (time, insole, imu, ins_imu, cop, labels, vgrf) in enumerate(test_data):
            # Transfer Data to GPU if available
            if torch.cuda.is_available():
                time, insole, imu, cop, labels, vgrf = time.cuda(), insole.cuda(), imu.cuda(), cop.cuda(), labels.cuda(), vgrf.cuda()

            insole = insole[:, -1, :, :]
            labels = labels[:,-1]
            time = time[:,-1]
            vgrf = vgrf[:,-1]
            imu = imu[:,:,self.imu_inds_to_select]
            
            # Append the raw data
            time_arr = torch.cat((time_arr, time), 0)
            vgrf_arr = torch.cat((vgrf_arr, vgrf), 0)

            insole_arr = torch.cat((insole_arr, insole), 0)
            cop_arr = torch.cat((cop_arr, cop), 0)
            imu_arr = torch.cat((imu_arr, imu), 0)
            
            if self.is_cop:
                imu = torch.cat((imu, cop), axis = 2)

            # Forward Pass
            output = net(insole, imu).squeeze()
            
            # Append the predicted output and the real output
            test_pred_arr = torch.cat((test_pred_arr, output), 0)
            test_gt_arr = torch.cat((test_gt_arr, labels), 0)

    # Compute test RMSE
    test_rmse = RMSELoss(test_pred_arr, test_gt_arr)
    test_nrmse = test_rmse/(torch.max(test_gt_arr) - torch.min(test_gt_arr)) #NRMSE
    test_nrmse = test_nrmse.detach().cpu().numpy()*100
    test_rmse = test_rmse.detach().cpu().numpy()*100/bw

    print(f'\nTest NRMSE = {np.round(test_nrmse, 3)}%')
    print(f'\nTest RMSE = {np.round(test_rmse, 3)} %bw')

    test_pred_arr_np = test_pred_arr.detach().cpu().numpy()
    test_gt_arr_np = test_gt_arr.detach().cpu().numpy()
    time_arr_np = time_arr.detach().cpu().numpy()
    vgrf_arr_np = vgrf_arr.detach().cpu().numpy()
    insole_arr_np = insole_arr.detach().cpu().numpy()
    cop_arr_np = cop_arr.detach().cpu().numpy()
    imu_arr_np = imu_arr.detach().cpu().numpy()

    return {
        "rmse_test": test_rmse, 
        "nrmse_test": test_nrmse,
        self.axis_corr+"_"+self.sideKey+"_est_test": test_pred_arr_np,
        self.axis_corr+"_"+self.sideKey+"_true_test": test_gt_arr_np,
        "Fz_"+self.sideKey+'_true_test': vgrf_arr_np,
        "time_"+side+'_test': time_arr_np, 
        "insole_test": insole_arr_np, 
        "cop_test": cop_arr_np, 
        "imu_test": imu_arr_np
        }
