# Supplementary material for: Multi-Modal Sensing for Propulsion Estimation in People Post-Stroke Across Speeds
Source: IEEE Trans Neural Syst Rehabil Eng. Author manuscript; Available in PMC 2025 Jul 20. (PMC12276930; doi:10.1109/TNSRE.2025.3577961)
Supplement: tnsre-3577961-mm [file NIHMS2090147-supplement-tnsre-3577961-mm.zip › tnsre-3577961-mm/insole_imu_estimation/insole_imu_estimation/trainer.py]

import math
import torch
import torch.nn as nn
import torch.optim as optim
import numpy as np
from mathutils import RMSELoss


class model_training:
  """Class containing submodules for model training. Uses parameters set in set_params.py"""
  def __init__(self, params, subj):
    self.imu_inds_to_select = params['imu_inds_to_select']
    self.is_imu = params['is_imu']
    self.is_insole = params['is_insole']
    self.is_cop = self.is_insole
    
    axis = params['axis']
    self.axis = axis
    self.save_model = params['save_model']
    path_to_save_models = params['path_to_save_models']
    self.path_to_save_models = path_to_save_models

    self.target_subj = params['target_subj']

    self.bool_print_plot = params['bool_print_plot']
    self.bool_print = params['bool_print']

    self.max_epochs = params['max_epochs']
    self.lr = params['learning_rate']
    self.weight_decay = params['weight_decay']

    self.device = torch.device("cuda" if torch.cuda.is_available() else "cpu")


  def training(self, dataset, side, conv_threshold = 0.01, patience_epochs = 50, state_dict = None):
    """Train individualized model given dataset and side."""
    from model import insole_imu_net
    bw = dataset.mass*9.81

    self.path_to_save = f'{self.path_to_save_models}/{self.target_subj}/{side}_checkpoint_{self.axis}.pth'

    net = insole_imu_net(self.is_imu, \
            np.sum(self.imu_inds_to_select) + 2*self.is_cop, self.is_insole)
    net = net.to(self.device)

    if side == 'left':
      train_data = dataset.left.train
      valid_data = dataset.left.valid
    elif side == 'right':
      train_data = dataset.right.train
      valid_data = dataset.right.valid
    # Network parameters
    criterion = nn.MSELoss()
    optimizer = optim.Adam(net.parameters(), lr=self.lr, weight_decay=self.weight_decay)

    # Load in weights
    # USE a file from model_weights/ to use pre-trained model weights as initialization for model training
    if state_dict is not None:
      net.load_state_dict(state_dict)

    # To plot the RMSE
    train_rmse_arr = []
    val_rmse_arr =[]

    # To compare the min values
    best_val_rmse = math.inf
    prev_val_rmse = 0

    # Train the network
    i_epoch_consecutive = 0
    is_converged = False
    n_epochs = self.max_epochs
    for epoch in range(self.max_epochs):
      if not is_converged:
        train_loss = 0.0
        net.train()

        train_pred_arr = torch.tensor([]).to(self.device)
        train_gt_arr = torch.tensor([]).to(self.device)

        for i_batch, (time, insole, imu, ins_imu, cop, labels, grf) in enumerate(train_data):
        # Transfer Data to GPU if available
          if torch.cuda.is_available():
              time, insole, imu, cop, labels = time.cuda(), insole.cuda(), imu.cuda(), cop.cuda(), labels.cuda()

          # Only using the last layer
          insole = insole[:, -1, :, :]
          labels = labels[:,-1]

          imu = imu[:,:,self.imu_inds_to_select]

          if self.is_cop:
              imu = torch.cat((imu, cop), axis = 2)

          # Clear gradients
          optimizer.zero_grad()

          # Forward pass
          output = net(insole, imu).squeeze()

          # Append the predicted output and the real output
          train_pred_arr = torch.cat((train_pred_arr, output), 0)
          train_gt_arr = torch.cat((train_gt_arr, labels), 0)

          # Find and update the loss
          loss = criterion(output, labels)
          loss.backward()
          optimizer.step()
          train_loss += loss.item()

        # Compute training RMSE
        train_rmse = RMSELoss(train_pred_arr, train_gt_arr)     # Training RMSE of this epoch
        train_rmse = train_rmse.detach().cpu().numpy()*100/bw   # Percentage body weight of the participant
        train_rmse_arr.append(train_rmse)                       # Append to the Training RMSE Array

        valid_loss = 0.0
        net.eval()

        # Init Validation Arrays
        val_pred_arr = torch.tensor([]).to(self.device)
        val_gt_arr = torch.tensor([]).to(self.device)

        with torch.no_grad():
            for i_batch, (time, insole, imu, ins_imu, cop, labels, grf) in enumerate(valid_data):
                if torch.cuda.is_available():
                    time, insole, imu, cop, labels = time.cuda(), insole.cuda(), imu.cuda(), cop.cuda(), labels.cuda()

                insole = insole[:, -1, :, :]
                labels = labels[:,-1]

                imu = imu[:,:,self.imu_inds_to_select]
                if self.is_cop:
                    imu = torch.cat((imu, cop), axis = 2)

                # Forward Pass
                output = net(insole, imu).squeeze()

                # Append the predicted output and the real output
                val_pred_arr = torch.cat((val_pred_arr, output), 0)
                val_gt_arr = torch.cat((val_gt_arr, labels), 0)

                # Find the Loss
                loss = criterion(output, labels)
                # Calculate Loss
                valid_loss += loss.item()

        # Compute validation RMSE
        val_rmse = RMSELoss(val_pred_arr, val_gt_arr)       # Validation RMSE of this epoch
        val_rmse = val_rmse.detach().cpu().numpy()*100/bw   # percentage body weight of the participant
        val_rmse_arr.append(val_rmse)                       # Append to the Validation RMSE Array

        if self.bool_print == True:
          print(f'Epoch {epoch+1} \t\t Training Loss: {train_loss} \t\t Validation Loss: {valid_loss} \t Validation RMSE: {val_rmse} %bw')

        if val_rmse < best_val_rmse:
          # Save the training and validation RMSE for the best epoch so far
          best_val_rmse = val_rmse
          best_val_nrmse = best_val_rmse/(torch.max(val_gt_arr) - torch.min(val_gt_arr))

          best_train_rmse = train_rmse
          best_train_nrmse = best_train_rmse/(torch.max(train_gt_arr) - torch.min(train_gt_arr))

          # Save the training and validation predicted and groundtruth arrays for the best epoch so far
          best_train_pred_arr = train_pred_arr
          best_train_gt_arr = train_gt_arr
          best_val_pred_arr = val_pred_arr
          best_val_gt_arr = val_gt_arr

          # Save the model weights and bias for the best epoch so far
          if self.save_model == True:
            torch.save(net.state_dict(), self.path_to_save)

        # Check for convergence
        if np.abs(val_rmse - prev_val_rmse) < conv_threshold:
          i_epoch_consecutive += 1
          if i_epoch_consecutive >= patience_epochs:
            print("Reached convergence \n")
            is_converged = True
            n_epochs = epoch
        else:
          i_epoch_consecutive = 0
        prev_val_rmse = val_rmse

      else:
        exit()

    if not 'best_train_rmse' in locals():
      best_train_rmse = train_rmse
      best_val_rmse = val_rmse

    training_rmse_min = best_train_rmse
    training_nrmse_min = best_train_nrmse
    val_rmse_min = best_val_rmse
    val_nrmse_min = best_val_nrmse

    print(f'\nTrain RMSE: {round(training_rmse_min, 3)} %bw')
    print(f'Valid RMSE: {round(val_rmse_min, 3)} %bw')

    best_val_pred_arr = best_val_pred_arr.detach().cpu().numpy()/bw   # Body weight normalized
    best_val_gt_arr = best_val_gt_arr.detach().cpu().numpy()/bw

    if self.bool_print_plot == True:
      from utils import plot_res
      fig = plot_res(n_epochs, train_rmse_arr, val_rmse_arr)
      if self.save_model:
        from utils import save_plt
        save_plt(fig, f'{self.target_subj}_{side}_{self.axis}_train_valid_progress', self.path_to_save_models, f'Training/')

    return [training_rmse_min, val_rmse_min, training_nrmse_min, val_nrmse_min]
