# Supplementary material for: Multi-Modal Sensing for Propulsion Estimation in People Post-Stroke Across Speeds
Source: IEEE Trans Neural Syst Rehabil Eng. Author manuscript; Available in PMC 2025 Jul 20. (PMC12276930; doi:10.1109/TNSRE.2025.3577961)
Supplement: tnsre-3577961-mm [file NIHMS2090147-supplement-tnsre-3577961-mm.zip › tnsre-3577961-mm/insole_imu_estimation/insole_imu_estimation/utils.py]

import os
import csv
from pathlib import Path
from matplotlib import pyplot as plt

def index_class(value, list_of_class):
  """Return index value of a specific subject."""
  for subj in list_of_class:
    if subj.name == value:
      return list_of_class.index(subj)


def arrange_subfolder(sub_folder):
    """Shuffle directory to stagger speed trials in alternating order.
    
    Example: Original: Speed 0, Speed 1, Speed 2, Speed 3, Speed 4
             Shuffled: Speed 0, Speed 4, Speed 1, Speed 3, Speed 2 
             Files are sorted such that Speeds 0 to 4 go from slow to fast
    """
    sub_folder.sort()
    reverse_sub_folder = sub_folder[::-1]

    final = []
    i = 0
    while len(final) < len(sub_folder):
        final.append(sub_folder[i])
        final.append(reverse_sub_folder[i])
        i += 1

    if len(sub_folder)%2 != 0:
        del(final[-1])

    
    if len(final) < 3:
        print("Too few trials for this participant -- skipping")
        exit()

    return final

def create_dirs(params, subj):    
    """Create directories to save model weights."""
    if params['saving_results']:
        if not os.path.exists(params['path_to_save_models']):
            os.makedirs(params['path_to_save_models'])

    if not os.path.exists(params['path_to_save_models']+'/'+str(subj)):
        os.makedirs(params['path_to_save_models']+'/'+str(subj))


def plot_res(n_epochs, train_rmse_arr, val_rmse_arr):
  """Plot results of model training and validation. """
  print(f'\nFinished Training')
  fig, (ax1, ax2) = plt.subplots(1,2)

  ax1.plot(train_rmse_arr)
  ax1.set_title(f'Training RMSE over {n_epochs} epochs')
  ax1.set_ylim([0, 25])

  ax2.plot(val_rmse_arr)
  ax2.set_title(f'Validation RMSE over {n_epochs} epochs')
  ax2.set_ylim([0, 25])

  fig.set_size_inches(16,6)
  return fig

def save_plt(fig, name, path, folder, transparent=True, dpi=600):
    """Save plots to figures directory."""
    # Make the correct directories if necessary
    figure_path = Path(f'{path}/figures/{folder}').resolve()
    if not os.path.exists(figure_path):
      os.makedirs(figure_path)
    png_path = figure_path

    png_path.mkdir(parents=True, exist_ok=True)

    # Save
    fig.savefig(
        str(png_path / (name + ".png")), transparent=transparent, dpi=dpi)


def save_res(results_to_save, ts_results, cur_subj_data, cur_side):
    """Save test results for specified side left/right."""
    if cur_side == 'left':
        results_to_save['idx_remove_left_test'] =\
            cur_subj_data.left_raw['test']['swing_idx_to_remove']
    elif cur_side == 'right':
        results_to_save['idx_remove_right_test'] =\
            cur_subj_data.right_raw['test']['swing_idx_to_remove']

    for cur_key in results_to_save:
        if cur_key in ts_results[cur_side]:
            results_to_save[cur_key] = \
            ts_results[cur_side][cur_key]


def res_to_mat(fname, results_to_save):
    """Save results to output .mat file."""
    from scipy.io import savemat
    savemat(fname, results_to_save)
