# Supplementary material for: Multi-Modal Sensing for Propulsion Estimation in People Post-Stroke Across Speeds
Source: IEEE Trans Neural Syst Rehabil Eng. Author manuscript; Available in PMC 2025 Jul 20. (PMC12276930; doi:10.1109/TNSRE.2025.3577961)
Supplement: tnsre-3577961-mm [file NIHMS2090147-supplement-tnsre-3577961-mm.zip › tnsre-3577961-mm/Instructions.md]

# Multi-modal sensing for propulsion estimation in people post-stroke across speeds

### by Krithika Swaminathan, Dabin Choe, and Daekyum Kim


## Abstract

Stroke is a leading cause of disability and projections estimate that 1 in 4 individuals will experience a stroke in their lifetimes. Reduced propulsion on the paretic, or more impaired limb, has been linked to the locomotor impairments experienced by survivors of stroke. However, measuring propulsion remains largely limited to laboratory settings as it relies on measurements from force plates embedded in the floor or in treadmills. In this work, we introduce a machine learning-based method that combines different wearable sensor modalities, a pressure insole and inertial measurement  units (IMUs), to estimate propulsion in people post-stroke with clinically-relevant levels of accuracy.


## Code Overview
This code includes the data and scripts to reproduce the results presented in Tables S1-S4 of the paper, which show individual model performance for each dataset with respect to full timeseries estimation (Tables S1 and S2), key point metrics (Table S3), or with and without fine-tuning (Table S4). There are two pipelines provided in this capsule, a training pipeline written in Python and a post-processing pipeline written in Matlab 2022. 

The provided Python code trains an individualized model with the provided data using one of: 
* IMU data only
* Pressure insole data only
* Combined IMU + pressure insole data

The code outputs a .mat file `2022_09_21_S01.mat` that contains ground truth and model estimates of timeseries anterior-posterior ground reaction force data (AP GRF). The `2022_09_21_S01.mat` data file is the input for the Matlab post-processing pipeline, which computes error metrics:
* RMSE
* NRMSE
* R<sup>2</sup>

for the estimated timeseries and extracted biomechanical point metrics presented in the paper.

## Code Structure
### Python
* `main.py`: **This is the main file to run.** This file set pre-defined and user-defined parameters (from `set_params.py`), and loads data. This script then generates train-validation-test splits and trains and tests an individualized model, saving the results at the end for post-processing in Matlab.
* `set_params.py`: **Edit this to set user-defined parameters**. Contains parameters for model training, as well as flags for debugging and plotting. To set input data sources (IMU only, insole only or IMU + Insole), the `is_insole`and `is_imu` flags should be set `True` or `False` accordingly. Ex. To train the model on Insole data only: `is_insole = True`, `is_imu = False`. The option to train the model on right/left side data is set here as well. `is_training` is set to `False` as the default, and should be switched to `True` to retrain the model.
* `preassigned_params.py`: Implements `Subj` and `Data_raw` classes for use in other scripts.
* `load_and_process_data.py`: Tools for loading and formatting data for model training.
* `model.py`: Contains code to set up model architecture. 
* `trainer.py`: Contains code for training models initialized in `model.py`.
* `test.py`: Contains code for testing trained models.
* `mathutils.py`: Tools to scale, normalize, and filter data. Also contains helper loss function (RMSE).  
* `utils.py`: Tools for directory creation and organization, .mat file saving, as well as plotting utilities. 

### Matlab
* `generate_metrics_insole_imu_estimation.m`: **When prompted, the user should navigate and select `2022_09_21_S01.mat` as the input file**. The script segments input timeseries data into individual strides (heelstrike - heelstrike) and computes error metrics (RMSE, NRMSE, R<sup>2</sup>) for timeseries and biomechanical point metrics:
    * Peak propulsion
    * Propulsion impulse
    * Time to peak propulsion

Values will be output to the console.

## Data and Pre-trained Model Weights
Data for S1 are provided in the `data` directory, and includes bilateral insole, IMU, and treadmill data. Additional data with the timestamps and stance flags are also provided.

Final model weights are provided for the combined IMU + pressure insole models in the `model_weights` folder. Individual model weights for both the left (paretic) and right (non-paretic) sides are provided:
* `healthy_pretrained_modelweights`: A single model was trained with all of the healthy data from both legs to obtain the pre-trained model weights. This model was used to initialize models prior to fine-tuning.
* `S01_insole_imu_apgrf_left` and `S01_insole_imu_apgrf_right`: Combined IMU + Insole model for S1 for each leg trained on the full training dataset
* `S01_insole_imu_last50pct_apgrf_left` and `S01_insole_imu_last50pct_apgrf_right`: Combined IMU + Insole model for S1 for each leg trained on the last 50% of the training data
* `S01_insole_imu_last50pct_apgrf_left_postfinetune` and `S01_insole_imu_last50pct_apgrf_right_postfinetune`: Combined IMU + Insole model for S1 for each leg after fine-tuning the pre-trained healthy model on the last 50% of the training data 

## Acknowledgements
The authors would like to thank Ada Huang, Keysa Garcia, Kiley Baker, Sarah Sullivan, Lauren Baker, Ignacio Novillo, and our participants for their assistance and time towards this study. This work was supported by the NIH BRG-R01HD088619 Award, NSF CMMI-1925085 Award, the Massachusetts Technology Collaborative, Collaborative Research and Development Matching Grant, and the Harvard University John A. Paulson School of Engineering and Applied Sciences, and the NIH Blueprint for Neuroscience Research through the following NIH institutes: the National Institute of Child Health and Human Development (NICHD) and the National Institute of Neurological Disorders and Stroke (NINDS/BRAIN) through grant U54EB033664, subproject # 15922.
